# Supplementary material for: XPD stalled on cross-linked DNA provides insight into damage verification
Source: Nat Struct Mol Biol. 2024 May 28;31(10):1580–8. doi: 10.1038/s41594-024-01323-5 (PMC11479942; doi:10.1038/s41594-024-01323-5)
Supplement: Supplementary file 3 — Statistical source data. [file 41594_2024_1323_MOESM3_ESM.xlsx]

## Sheet: Figure 3a
Temperature (°C)	XPD wild type											XPD W373A											XPD W373E											XPD R372A											XPD R372E
25	64.1474	97.7944	116.462	-11.9666	222.15	96.0462	323.524	363.436	326.375	376.369	-346.236	538.163	451.584	488.702		472.565	8.50908	283.196	285.738	307.635	202.982	386.298	514.363	619.36	659.54	29.0064	262.349	230.661						758.07	532.717	561.721	160.689	333.222	489.439						283.196	285.738	307.635	250.305	208.13
26	42.8704	69.3412	88.975	-19.3489	149.864	83.6679	226.9	245.903	249.708	254.135	-299.469	449.131	353.765	376.49		309.364	-52.1691	193.791	215.493	224.144	158.454	257.293	392.194	496.143	531.087	23.7526	204.991	172.224						533.912	415.083	437.341	112.436	251.555	356.879						193.791	215.493	224.144	201.128	170.534
27	27.3341	46.641	58.8831	-27.6325	95.0841	79.2773	144.474	145.357	186.411	146.185	-239.937	363.755	256.785	277.723		186.545	-95.0572	117.632	160.309	156.802	118.643	168.412	287.914	375.408	415.201	20.0173	149.286	129.305						340.545	306.053	338.924	77.1205	192.628	261.394						117.632	160.309	156.802	153.383	130.307
28	21.9336	35.5252	28.2563	-23.4386	75.8063	78.9937	91.6688	77.5848	133.794	84.1077	-182.371	280.818	187.085	193.437		110.076	-103.015	48.4445	106.035	98.3971	79.6252	122.127	204.597	263.056	300.06	37.3436	117.911	101.337						202.329	216.78	265.05	74.5625	158.282	186.378						48.4445	106.035	98.3971	127.227	101.204
29	7.13389	18.4931	14.229	-6.08568	60.0292	63.079	66.182	37.5151	85.5132	47.8765	-115.462	203.695	131.7	116.534		62.9465	-81.6633	-11.9748	56.5078	55.0831	45.0947	91.7075	122.267	160.498	182.056	44.0239	90.7573	70.0198						101.276	119.871	170.802	63.368	125.463	126.741						-11.9748	56.5078	55.0831	105.489	83.9198
30	-7.24329	1.71116	2.957	13.5425	40.8635	49.2874	45.1346	17.7906	52.4564	18.7052	-42.5484	118.621	68.0877	47.0923		36.2628	-53.208	-14.0269	25.2303	27.6881	32.171	52.799	37.2667	76.2045	84.9872	35.2667	56.4546	48.5855						17.4987	35.8613	76.4287	27.1836	78.2637	78.6738						-14.027	25.2303	27.6881	72.7787	48.0197
31	-5.81297	-4.65412	-6.84096	17.3736	25.1238	38.759	26.567	11.959	36.1409	6.3317	27.3661	34.6739	10.8433	-28.3072		13.3945	-27.0516	9.26552	3.25796	13.044	24.3385	17.8386	-31.6239	-3.22282	5.67412	21.5857	22.4356	24.8902						-31.4087	-25.4047	-15.0971	3.11359	32.7155	40.6861						9.26552	3.25796	13.044	38.9673	20.4699
32	2.66429	-1.99161	-11.8142	7.27232	9.30388	19.8739	11.0482	5.98052	15.5168	6.66852	80.9477	-6.23036	-6.83379	-60.5814		-0.202	6.11626	1.33953	-15.5015	6.20566	8.42522	-1.25033	-69.2557	-57.917	-49.7203	4.70805	7.40017	1.4412						-54.0262	-73.0893	-91.2293	1.30399	8.93988	18.1692						1.33953	-15.5015	6.20566	10.5664	14.7035
33	2.26832	2.01349	-4.84598	-1.58421	-2.98724	1.42542	-4.34322	-6.38022	1.23436	0.79769	100.974	-26.1205	-8.76625	-61.8139		-5.59677	50.5102	-7.99261	-36.4122	-4.69739	-6.18163	-28.1598	-91.579	-91.7002	-91.3641	0.98699	4.91478	-4.59239						-59.9914	-94.8023	-125.008	5.58118	-3.68929	0.69818						-7.99261	-36.4122	-4.69739	-11.031	-0.91286
34	-3.41874	-1.42276	5.21391	-5.02582	-8.32431	-15.6553	-10.1366	-13.3128	-12.6009	-6.25348	82.9259	-30.2281	-5.3394	-74.6991		-6.14652	73.4239	-11.9046	-47.8177	-14.2887	-19.0197	-56.4539	-88.0217	-122.402	-121.091	-4.01519	-6.60949	-8.15416						-56.7392	-78.9693	-128.78	-2.44604	-11.3808	-16.8687						-11.9046	-47.8177	-14.2887	-29.4717	-12.9237
35	-2.64727	0.21609	5.08213	-10.6625	-9.45447	-25.6134	-11.064	-8.54718	-26.7315	-12.9203	22.8534	-9.6305	10.0961	-74.0242		-1.74794	65.1776	-3.89872	-44.3882	-12.4427	-20.6014	-66.3207	-49.6153	-120.743	-125.401	-25.1111	-12.5912	-13.0031						-40.5257	-45.6209	-108.661	-8.79694	-26.9819	-28.2453						-3.89872	-44.3882	-12.4427	-32.5268	-16.8437
36	1.16594	-3.45335	-6.11354	-17.1419	-7.18234	-21.1973	-14.5916	-10.8821	-26.6272	-21.3479	-45.783	37.5356	43.979	-35.0513		-4.36658	53.6557	13.1909	-32.6804	-6.89544	-14.8756	-66.0451	26.6297	-83.0753	-108.572	-41.7938	-21.6142	-16.0589						17.1194	15.2326	-46.5787	-4.81129	-35.5529	-38.1141						13.1909	-32.6804	-6.89544	-18.4533	-23.2891
37	2.32638	-1.44779	-8.66385	-17.2356	-10.5539	-21.4342	-19.9859	-16.3617	-22.5558	-17.5847	-111.274	112.224	124.566	36.1319		-6.10206	40.3753	39.0861	-3.10199	3.21893	-2.26936	-59.2775	143.932	-18.4045	-63.4751	-53.1165	-30.4288	-10.8503						106.797	146.921	63.7142	-2.71346	-19.1139	-38.258						39.0861	-3.10199	3.21893	3.44076	-18.1318
38	5.26925	3.56056	-3.22126	-15.0896	-13.9178	-18.4444	-16.8914	-16.5561	-13.9397	-13.3134	-164.161	223.31	242.056	134.719		1.79017	20.2864	84.8055	29.6555	15.8557	10.0747	-44.1237	309.253	71.6007	10.0451	-55.4303	-12.9517	-0.22023						238.375	336.999	204.41	-0.24491	7.5507	-13.4936						84.8055	29.6555	15.8557	16.4973	-0.21802
39	1.3618	6.23649	-1.11436	-13.7525	-8.05686	-12.1568	-2.18945	-7.76663	-4.25325	-5.65051	-195.846	374.527	379.29	250.995		3.78052	-3.73856	154.355	65.2504	39.5554	20.1092	-21.6189	533.692	189.162	91.9284	-62.1857	10.7338	7.77255						440.252	586.985	392.241	9.01389	47.5127	20.2402						154.355	65.2504	39.5554	11.9412	14.2812
40	2.9487	12.0238	13.214	-7.57409	-2.45437	-2.43652	14.9372	11.4619	11.3456	14.1429	-212.687	565.233	556.439	383.28		-0.52974	-41.1867	256.182	126.236	82.9428	49.8183	16.1139	823.615	345.019	184.933	-35.4215	38.7109	18.7751						733.674	906.495	687.561	37.3139	104.24	55.186						256.182	126.236	82.9428	10.0699	22.8645
41	5.70038	3.51502	9.06055	8.55151	-2.8269	16.0946	26.6498	32.6147	42.4708	30.4243	-219.468	845.102	809.893	598.789		5.72645	-68.3314	390.434	203.351	139.004	98.6411	61.5895	1215.37	564.309	319.2	16.7381	73.0075	44.892						1121.72	1343.74	1091.15	84.6276	176.001	109.203						390.434	203.351	139.004	26.8713	46.9203
42	-10.1597	-6.53699	-7.14234	41.3262	5.03111	40.7849	51.0022	61.5199	76.7714	48.8683	-213.452	1203.69	1135	887.929		24.8381	-38.7083	556.939	311.176	219.512	164.724	103.201	1718.5	863.52	508.776	51.4739	137.299	86.3805						1607.87	1920.78	1616.62	167.39	266.995	192.576						556.938	311.176	219.512	57.4524	98.4668
43	-1.55699	-9.77006	-5.91727	79.5394	26.2993	78.8615	93.1234	109.787	136.686	92.8109	-191.281	1641.3	1531.78	1238.83		59.7905	3.94843	758.306	457.905	350.724	250.672	168.081	2304.21	1280.26	782.679	102.291	270.701	147.882						2219.27	2639.53	2307.93	296.414	390.623	305.402						758.306	457.905	350.724	113.96	173.399
44	47.2	3.26986	19.5616	125.01	52.1487	131.623	144.501	170.619	222.694	163.364	-145.169	2187.47	2036.55	1690.66		114.134	0.39422	992.516	647.935	524.616	376.685	270.939	3030.34	1841.62	1158.8	183.468	456.917	238.942						2958.31	3542.07	3175.29	463.635	560.017	465.156						992.516	647.935	524.616	197.332	271.349
45	135.231	66.9563	178.792	197.344	101.414	201.501	221.631	250.529	331.845	248.01	-62.7444	2861.6	2672.55	2259.57		188.942	-20.5636	1272.9	892.287	740.623	551.054	399.79	3927.49	2541.86	1663.66	289.876	699.293	350.079						3860.01	4670.1	4236.46	683.479	769.666	669.331						1272.89	892.287	740.623	308.77	410.86
46	291.575	269.081	441.717	294.855	180.818	336.529	331.677	364.575	475.265	355.131	45.8962	3683.95	3428.95	2959.85		292.237	25.7884	1625.78	1210.19	1024.11	787.874	570.304	4999.2	3438.39	2322.33	471.25	1027.72	494.574						4991.48	6059.07	5576.67	956.751	1028.85	903.979						1625.78	1210.19	1024.11	485.564	619.448
47	531.134	580.906	707.206	423.647	289.157	547.94	477.919	506.667	657.442	500.855	186.386	4643.14	4316.71	3803.8		448.473	177.021	2041.49	1603.95	1359.65	1089.07	797.485	6325.89	4571.45	3172.03	746.947	1450.17	687.188						6367.1	7733.46	7226.34	1293.28	1352.2	1211.79						2041.49	1603.95	1359.65	719.587	891.394
48	869.21	933.743	1065.22	599.755	428.919	778.257	667.559	684.996	891.76	684.447	371.938	5694.4	5334.59	4781.31		679.245	392.882	2499.48	2044.54	1734.88	1445.27	1076.44	7897.67	5960.37	4222.2	1095.08	1976.85	932.176						7942.55	9671.22	9106.72	1705.11	1745.06	1634.31						2499.48	2044.54	1734.88	991.242	1213.01
49	1312.46	1394.92	1561.51	806.523	600.822	999.765	882.776	893.961	1251.12	891.661	605.732	6859.56	6399.73	5822		953.862	654.062	2986.57	2513.97	2156.1	1862.48	1409.1	9596.7	7588.12	5411.41	1499.26	2583.71	1221.73						9663.83	11787.3	11152.3	2183.94	2204.87	2144.85						2986.57	2513.97	2156.1	1306.33	1569.64
50	1879.21	1998.65	2200.13	1037.73	809.105	1235.23	1121.41	1196.14	1673.28	1130.75	894.051	8047.91	7424.41	6829.98		1246.09	949.904	3485.68	3015.57	2608.22	2319.81	1802.67	11318.2	9341.71	6678.42	1949.66	3231.3	1563.92						11381.4	13903.9	13223.4	2718.65	2726.87	2700.51						3485.68	3015.57	2608.22	1656.23	1962.37
51	2569.9	2750.34	2975.29	1315.76	1099.4	1507.34	1395.51	1563.16	2058.37	1488.35	1206.1	9065.89	8354.04	7754.28		1560.64	1291.3	3989.14	3648.11	3081.31	2831.72	2269.31	12954.6	11013.8	7904.68	2467.59	3922.02	1945.1						12956.8	15832.7	15120.8	3300.54	3313.84	3306.99						3989.14	3648.11	3081.31	2026.06	2394.04
52	3357.02	3617.47	3869.42	1645.17	1457.49	1828.22	1770.77	1900.69	2454.55	1886.46	1532.95	9887.51	9172.1	8561.24		1903.52	1754.55	4481.83	4318.96	3561.38	3419.28	2806.64	14313.6	12404.7	8955.48	3031.81	4665.57	2347.39						14283.7	17401.1	16640.9	3925.28	3965.01	3960.74						4481.83	4318.96	3561.38	2417.77	2852.9
53	4255.29	4550.3	4845.42	2013.59	1837.05	2194.03	2181.75	2212.94	2854.65	2219.29	1868.29	10522.8	9933.85	9222.42		2283.28	2313.3	4989.7	4903.04	4044.55	4051.06	3397.87	15285.8	13407.4	9731.23	3618.78	5483.83	2791.05						15210.2	18452.7	17640.6	4570.51	4678.48	4651.25						4989.7	4903.04	4044.55	2837.87	3352.27
54	5246.04	5466.14	5814.6	2437.58	2269.67	2597.81	2511.75	2502.66	3233.71	2502.58	2277.79	10996.9	10592.1	9749.44		2711.78	2880.78	5510.97	5459.96	4541.55	4782.23	4033.18	15839	14010.7	10256.6	4215.9	6348.45	3276.82						15684.6	18950.7	18102.3	5250.03	5433.04	5381.56						5510.97	5459.96	4541.55	3282.89	3877.7
55	6166.07	6286.87	6710.06	2918.08	2726.41	3024.92	2781.97	2761.42	3576.89	2753.58	2685.23	11336.6	11055.5	10202.9		3176.31	3445.72	6015.59	6013.16	5049.7	5556.21	4664.52	16068.9	14290.6	10539.4	4832.29	7216.4	3769.87						15827.2	19000.5	18148.8	5952.52	6169.3	6125.81						6015.59	6013.16	5049.7	3730.98	4405.7
56	6893.86	6986.23	7459.85	3401.54	3170.42	3475.24	3000.72	2967.08	3841.09	2971.82	2948.66	11592.7	11392	10612.3		3643.18	3990.37	6478.77	6551.46	5516.9	6196.01	5246.19	16143.2	14385.2	10632.1	5468.55	8057.47	4253.89						15796.7	18822	17985.5	6643.13	6865.57	6808.49						6478.77	6551.46	5516.9	4179.22	5002.79
57	7439.46	7527.69	8037.4	3874.43	3603.07	3951.76	3168.75	3120.82	4035.53	3124.26	3115.74	11797.7	11645.2	10892.9		4125.94	4537.49	6876.59	6988.13	5880.9	6672.98	5712.54	16099.2	14462.8	10620	6117.54	8844.68	4724.9						15730.3	18593.6	17755.9	7337.98	7526.85	7405.41						6876.59	6988.13	5880.9	4618.61	5639.68
58	7818.54	7890.07	8440.88	4317.45	4012.38	4391.11	3298.54	3211.48	4168.38	3230.64	3215.49	11970	11850.9	11112		4602.33	5082.86	7203.73	7291.8	6137.94	7007.22	6026.55	15994.3	14541.5	10578.1	6761.22	9545.39	5151.68						15689.3	18366	17519.8	7994.71	8134.79	7952.2						7203.73	7291.8	6137.94	5029.17	6209.39
59	8060.02	8124.65	8690.33	4704.2	4377.91	4777.74	3409.14	3266.66	4252.59	3318.45	3278.91	12139.1	12054.2	11355.5		5066.26	5552.99	7464.08	7514.59	6304.56	7226.11	6250.23	15905.6	14533.9	10559.7	7325.57	10144.7	5530.28						15705.5	18258.1	17358.2	8607.72	8696.51	8436.5						7464.08	7514.59	6304.56	5406.89	6709.27
60	8203.62	8266.62	8846.77	5035.84	4688.62	5130.35	3493.68	3308.03	4326.03	3384.62	3338.43	12342.8	12273.7	11598.8		5518.16	5967.93	7677.62	7701.87	6404.03	7336.77	6427.47	15830.2	14520.9	10515.5	7824.93	10675.2	5870.49						15829.1	18355.9	17320.9	9205.82	9212.05	8852.41						7677.62	7701.87	6404.03	5763.33	7145.2
61	8310.27	8365.51	8979.43	5330.9	4971.84	5437.29	3565.42	3338.33	4369.76	3429.59	3373.22	12577.9	12513.1	11863		5905.81	6338.02	7842	7860.74	6455.12	7387.91	6575.22	15781.4	14528.5	10405.3	8316.84	11189.2	6194.9						16056.1	18517.9	17352.9	9737.96	9715.64	9242.63						7842	7860.74	6455.11	6095.35	7515.92
62	8425.59	8490.59	9103.06	5615.1	5242.68	5712	3627.89	3380.4	4406.71	3485.26	3385.31	12827.6	12768.4	12138.7		6276.95	6677.28	7974.21	8000.04	6499.52	7417.32	6698.81	15744.7	14451	10239.2	8817.16	11735.7	6517.26						16355	18582.8	17416.8	10259.1	10216	9654.86						7974.21	8000.05	6499.52	6395.89	7855.25
63	8529.59	8640.51	9239.56	5878.56	5490.49	5966.98	3701.94	3431.61	4453.29	3551.72	3419.84	13099.1	13019.2	12379.6		6663.69	6983.04	8080.93	8121.93	6546.26	7428.49	6799.02	15621.4	14280.4	10029	9305.06	12219	6787.05						16601.7	18493.7	17384.7	10807	10633.3	10056.3						8080.93	8121.93	6546.26	6661.28	8145
64	8633.26	8785.94	9401.57	6116.56	5718.52	6390.15	3789.51	3483.42	4484.74	3619.23	3482.18	13289.4	13228.5	12563		7021.4	7227.52	8129.14	8205.46	6559.77	7411.91	6869.43	15422.2	14084.5	9802.78	9769.27	12555.2	6992.77						16752.7	18319.1	17232	11286.5	10961.1	10401.6						8129.14	8205.46	6559.77	6908.39	8374.11
65	8771.59	8915.86	9539.43	6346.3	5930.18	6863.83	3860.38	3530.11	4508.59	3681.52	3544.46	13432.1	13390.7	12675.2		7395.78	7443.35	8142.41	8246.2	6545.31	7364.52	6910.14	15191.2	13848.7	9555.85	10213.9	12911.7	7189.56						16854.4	18091	17020.2	11683.5	11295.9	10710.9						8142.41	8246.2	6545.31	7135.96	8580.34
66	8916.48	9078.18	9709.67	6559.49	6124.38	7184.57	3968.56	3587.74	4541.47	3753.97	3589.06	13565.7	13537.3	12775.9		7823.71	7642.19	8145.59	8265.79	6523.31	7306.2	6939.04	14917.2	13566.2	9261.92	10645.7	13314.2	7372.61						16912.2	17830.7	16737	12064.9	11629.4	10981.2						8145.59	8265.79	6523.31	7313.02	8754.17
67	9078.11	9279.85	9935.38	6773.18	6322.77	7470.55	4090.62	3654.7	4559.69	3842.03	3618.09	13656.7	13653.7	12936.7		8278.27	7851.02	8130.29	8255.88	6490.25	7238.68	6963.58	14626.3	13281.1	8970.99	11068.6	13670.4	7537.63						16922.2	17566.5	16396.9	12491.4	11948	11236.6						8130.29	8255.88	6490.25	7468.91	8919.86
68	9243.99	9465.19	10150	6973.7	6515.21	7708.62	4203.09	3712.09	4550.69	3922.62	3644.26	13756.5	13770.8	13064		8716.15	8112.98	8098.95	8232.15	6436.82	7161.65	6972.77	14352.2	13013.6	8713.16	11474.5	14015.7	7684.42						16905.5	17269.9	16039.5	12919.3	12271.6	11467.3						8098.95	8232.15	6436.82	7626.74	9076.73
69	9410.39	9668.97	10342.4	7166.72	6696.67	7915.82	4345.58	3777.75	4540.28	4016.83	3664.49	13792.8	13880.6	13113.5		9129.35	8365.19	8052.25	8220.24	6378.84	7073.12	6950.39	14077.1	12782	8462.82	11869.1	14330.7	7778.25						16816.2	16946.7	15741.2	13288.2	12576.3	11637.6						8052.25	8220.24	6378.84	7773.78	9217.44
70	9580.09	9902.58	10558.9	7393.9	6889.59	8140.84	4487.97	3882.71	4539.73	4139.37	3664.39	13748.8	13944.8	13158		9553.23	8565.59	8000.78	8197.84	6328.77	6961.75	6915.61	13785.7	12566.4	8236.42	12242.4	14639.5	7854.42						16585.5	16646.1	15468.5	13623.8	12863.2	11764.7						8000.78	8197.84	6328.77	7902.99	9336.87
71	9775.98	10146.8	10831.8	7610.03	7073.43	8363.92	4607.11	3977.1	4534.81	4260.01	3644.75	13730	14029.6	13193.2		9960.66	8753.73	7960.37	8179.27	6284.24	6853.88	6876.36	13508.6	12344.7	8096.88	12601.5	14942.6	7951.25						16274.4	16368.8	15179.8	13988.5	13120.9	11863.2						7960.37	8179.27	6284.24	8033.82	9427.43
72	10029.1	10396.1	11121.1	7797.25	7251.69	8566.01	4691.49	4055.87	4542.43	4389.24	3632.81	13749.2	14130	13236.4		10407.4	8936.68	7900.44	8154.31	6226.55	6762.73	6831.73	13249.3	12133.9	8000.86	12966.5	15217.2	8036.65						15938.1	16124.7	14904.2	14392.7	13334	11927.8						7900.44	8154.31	6226.55	8182.63	9528.7
73	10266	10633	11414.2	7988.5	7441.21	8768	4711.18	4150.2	4551.12	4537.11	3627.33	13759.6	14229.4	13311		10917.4	9127.77	7805.21	8110.78	6160.92	6649.82	6773.64	13020.5	11960.6	7895.34	13310.6	15491	8121.9						15615.7	15930.6	14702.2	14768.7	13455.1	12001.1						7805.21	8110.78	6160.92	8282.78	9625.87
74	10477.4	10886.7	11724.9	8181.09	7627.92	8960.96	4694.52	4236.27	4544.61	4661.64	3622.56	13694.6	14294.8	13349.3		11475.9	9330.81	7724.89	8082.5	6102.31	6531.44	6689.95	12800.1	11789.5	7773.1	13661	15786.4	8197.54						15237.6	15736.6	14559.5	15108.9	13539.6	12134.9						7724.89	8082.5	6102.31	8352.25	9722.46
75	10688.5	11175.1	12046.6	8384.69	7798.91	9137.56	4680.3	4326.15	4535.92	4740.83	3632.91	13596.3	14327.2	13350.9		12067.8	9509.71	7663.43	8038.19	6024.03	6406.9	6595.62	12548.6	11630.9	7643.06	14037.7	16047.1	8241.32						14843.7	15519.3	14426.5	15371.5	13709.5	12232.9						7663.43	8038.19	6024.03	8416.16	9812.62
76	10937.6	11474.2	12356.5	8594.29	7966.01	9307.61	4660.9	4433.97	4513.5	4791.02	3641.75	13517.4	14387.1	13350.5		12612.2	9683.13	7576.69	7961.99	5949.65	6256.86	6495.96	12316	11526.9	7565.87	14369.2	16262.7	8301.91						14482.4	15335.7	14298.6	15577.3	13980.2	12289.7						7576.69	7961.99	5949.65	8488.78	9890.32
77	11198.7	11749.1	12621.3	8762.22	8142.02	9463.59	4632	4565.32	4489.29	4814.77	3643.42	13372	14422.9	13345.4		13064.9	9886.16	7460.09	7912.93	5889.24	6108.77	6401.75	12093.6	11427.1	7507.4	14635.3	16463.3	8359.12						14086.6	15180	14104.1	15782.8	14300.9	12368.9						7460.09	7912.93	5889.23	8587.19	9988.97
78	11441.9	12019.5	12908.8	8910.04	8313.56	9607.09	4607.03	4707.73	4488.36	4825.04	3630.25	13178.6	14411.3	13337.8		13396.3	10055.6	7327.31	7857.92	5814.14	5950.55	6323.8	11852.1	11324	7439.62	14863.6	16632.6	8392.52						13687.3	14982.3	13888	16075.8	14590.2	12436.1						7327.31	7857.92	5814.14	8658.31	10093.4
79	11663.2	12253.6	13212.2	9041.71	8454.17	9707.33	4638.27	4819.06	4495.09	4829.92	3604.03	12962.6	14401.6	13315.7		13648.1	10183.2	7228.14	7796.37	5746.15	5783.5	6232.61	11574.4	11211.8	7388.74	15007.9	16782	8416.89						13204.2	14752.7	13661.6	16419.2	14801.2	12464.6						7228.14	7796.37	5746.15	8710.55	10172.9
80	11849.4	12467.8	13486.6	9152.45	8567.24	9763.37	4685.91	4859.8	4495.71	4868.79	3582.01	12675	14335.3	13214.2		13792.6	10317.3	7142.95	7746.86	5673.42	5620.3	6081.33	11236	11085.8	7337.93	15164.8	16916.4	8402.23						12646.5	14515.4	13371.3	16627.9	14952.3	12462.9						7142.95	7746.86	5673.42	8755.5	10209
81	11990.3	12702.2	13750.9	9245.43	8645.03	9781	4694.68	4867.79	4491.95	4934.31	3570.83	12337.5	14226.6	13068.6		13597.9	10414.9	7009.97	7689.81	5592.22	5470.48	5910.69	10877.6	10963.6	7269.6	15340.3	16950.8	8323.58						12051.3	14193	13033.1	16808.5	15025.9	12409.9						7009.97	7689.81	5592.22	8793.91	10202.7
82	12104.5	12917.2	14029.3	9280.48	8683.71	9682.51	4659.38	4883.64	4485.51	4990.62	3561.5	11957.6	14071.4	12898.3		13264.3	10452.2	6878.29	7644.47	5526.08	5332.13	5756.71	10519.5	10861	7190.19	15432.5	16811.6	8180.81						11454.1	13835.9	12725.4	16976.1	14984	12219.4						6878.29	7644.47	5526.08	8791.36	10148.3
83	12204.9	13080.9	14269.8	9223.13	8668.37	9357.08	4606.96	4898.44	4505.18	5026.85	3547.33	11505.1	13876.6	12664.2		12944.9	10406.1	6750.15	7596.26	5467.97	5183.6	5598.17	10095.9	10721.2	7105.1	15312.6	16422.5	7906.22						10853.9	13484.8	12443.5	16883.5	14784.7	11796.6						6750.15	7596.26	5467.97	8682.27	9989.69
84	12253.8	13158.5	14392	8983.07	8505.79	8814.22	4586.6	4901.57	4532.44	5007.61	3529.1	11018	13628.3	12370.4		12332.7	10165.4	6626.08	7525.53	5405.98	5020.67	5480.22	9600.74	10489.3	6991.34	14701.1	15581.5	7470.59						10205.5	13097.2	12074.6	16322.9	14176.5	11005.4						6626.08	7525.53	5405.98	8453.55	9714.45
85	12271.5	13178.3	14474.1	8552.9	8190.03	8434.56	4567.03	4899.91	4518.89	4987.99	3518.19	10487.7	13304.3	12048.1		11611.1	9767.85	6507.92	7463.41	5346.13	4862.18	5384.36	9063.67	10269.1	6872.13	14093.7	14864.3	7142.38						9535.02	12632.2	11597.6	15466	13292.6	10280.8						6507.92	7463.4	5346.13	8231.52	9501.13
86	12238	13168.3	14519.6	8278.24	7965.09	8441.97	4507.52	4905.98	4483.64	4991.69	3506.06	9899.53	12945.3	11666.3		11354.3	9575.33	6374.07	7409.37	5291.34	4728.48	5295.52	8488.42	10022.1	6734.1	14052.1	14765.5	7050.54						8791.66	12087.8	11013.1	15085.3	12916.9	10173.6						6374.07	7409.37	5291.34	8157.48	9477.1
87	12144.4	13107.6	14507.1	8341.86	8001.98	8631.51	4435.9	4899.86	4449.81	4976.05	3480.95	9309.79	12550.5	11231.2		11641.2	9771.06	6244.43	7352.59	5222.23	4585.95	5186.03	7863.34	9739.28	6550.02	14338.3	14945.5	7040.6						8022.56	11556.3	10431.5	15381.9	13159.6	10450.9						6244.43	7352.59	5222.23	8220.45	9557.95
88	12010.2	13013.2	14448.2	8553.36	8189.26	8814.75	4389.93	4872.23	4399.35	4947.08	3447.31	8691.17	12092.2	10752.2		12112.9	10116.4	6130.75	7306.12	5163.12	4428.25	5038.21	7179.31	9426.68	6202.82	14650.2	15200.3	7007.4						7240.66	10960.9	9809.61	15873.9	13608.4	10760						6130.74	7306.12	5163.12	8330.2	9626.32
89	11810	12857.6	14348.9	8777.59	8417.11	8922.24	4353.94	4848.21	4365.79	4919.1	3425.7	8057.27	11576.5	10183.7		12528	10466.1	6000.94	7261.97	5126.8	4280.71	4899.39	6509.52	9074.93	5758.68	14856.3	15400.4	6922.01						6371.71	10337.5	9115.68	16338.8	14050.8	10980.9						6000.94	7261.97	5126.8	8393.88	9661.86
90	11585.9	12635.3	14213.3	8943.96	8624.49	8943.69	4318.5	4846.5	4355.97	4897.57	3418.55	7424.27	10938.3	9549.01		12789.1	10780.5	5863.98	7227.93	5085.51	4159.68	4740.35	5810.14	8696.47	5305.57	14962	15555.2	6799.21						5508.74	9711.64	8422.08	16717.7	14331.5	11069.4						5863.98	7227.93	5085.51	8393.97	9678.12
91	11373.1	12374.6	13886.6	9031.59	8773.6	8881.13	4277.69	4825.34	4322.63	4891.3	3394.56	6772.01	10242.5	8849.53		12911.4	11043.9	5742.41	7175.37	5036.79	4039.69	4573.01	4954.35	8252.87	4834.02	15046.9	15713.7	6649.29						4668.89	9003.1	7678.04	17028.1	14487	11043.3						5742.41	7175.37	5036.79	8361.1	9678.52
92	11151.8	12122.5	13498.2	9040.2	8859.06	8727.24	4228.2	4775.14	4275.99	4873.78	3375.73	6125.56	9648.09	7950.46		12897.5	11251.4	5625.2	7113.64	4982.04	3910.29	4410.68	4051.42	7719.9	4331.32	15170.5	15787.4	6453.98						3814.84	8294.99	6879.17	17287.1	14482.2	10945						5625.2	7113.64	4982.04	8302.78	9666.29
93	10922.7	11850.2	13141.1	8985.36	8910.2	8497.67	4185.93	4735.04	4243.82	4846.52	3368.17	5397.71	9042.58	6900.29		12841.8	11364.2	5504.78	7065.4	4934.39	3784.63	4244.92	3275.55	7193.91	3791.14	15371.7	15874.3	6197.89						3024.73	7582.91	6066.82	17355	14325.3	10800.9						5504.77	7065.4	4934.39	8257.77	9640.85
94	10693.3	11541	12734.8	8929.07	8968.22	8263.83	4147.44	4698.83	4215.36	4826.75	3353.45	4625.97	8411.79	5890.07		12816.9	11463.1	5378.68	7011.78	4893.34	3659.63	4080.93	2533.07	6714.98	3276.95	15590.7	16009.9	5936.29						2256.79	6848.11	5267.3	17344.1	14180.7	10659.7						5378.68	7011.78	4893.35	8224.09	9618.97
[truncated: 12 more columns]

## Sheet: Figure3b
protein concentration (nM)	XPD wild type										XPD W373A										XPD W373E										XPD R372A										XPD R372E
0	103.5	107.3	106.6	99.5	97	111.1	113.4	98.9	104.1	103.4	97.1	97.7	98	101.1	110	112	112.6	101.5	102.4	97.7	100.4	101	99.7	101.6	98.8	91.9	95.7		98.3	96.1	100.7	102	100.6	99.6	101	100.5	103.1	96.5	96	96	97	97.3	98	100.1	102.4	97.9	99.9	97.3	98.2
31.25	171.3	166.9	168					176.1	168.6	153.4	139.5	136.1	137.3					202	202.1	202.6	118.7	119.4	120.7					154.8	156.8	145.4	116	115.2	112.3					156.7	165.8	138.1	128.2	125.2	129.8					134.8	193.3
62.5	204.4	208.7	208.3	167.4	209	212.5	215	218.3	214.6	215.3	178.7	181.6	180.5	189.9	210.1	214.5	213.5	217.5	211.7	216	135.8	135.4	140.7	190.1	205.1	198	119.2	212.7	211.4	197	128.3	125.4	127.1	159.2	174.4	185.1	188.4	187.1	189.3	178.1	159.3	158.7	157.4	161.1	211.8	209.1	213.8	172.5	179.4
125	220	219.3	221.8	207.4	220.5	220.1	221.1	219.5	220.6	220.4	207.8	207.3	206.8	210	223.6	221.8	221.1	218.8	214.7	219	166.4	165	171.7	211.5	208.1	208.3	149.7	213.2	213.8	213	146.9	146.8	147.4	197.2	207.3	207.8	208.1	205.9	206.6	199	201.7	202.3	191.2	212.3	219.2	218.7	218	217.3	217.8
250	222.4	223.3	223.3	213.7	224.6	216.5	227	220.7	222.5	219.2	210.2	209.2	209.4	211.6	226.5	224.8	222.7	219.7	217.8	219.2	209.6	209.1	211.5	213.8	207.5	208.5	201.6	217.1	216.5	217.4	172.5	177.3	163.7	210.1	214.3	211.1	211.5	215.5	213.4	213.3	211.5	212.1	211	213.1	223	221.4	221.3	216.2	218
500	222.8	222.9	223.6	212.5	228.3	225.6	222.7	221.5	221.6	220.3	210.8	213.2	211.4	211	226.4	224	223.9	220	218	218.7	212.6	211.9	214.3	212.5	204.3	206.7	208.9	217.7	216.1	214.8	197.5	197.4	193.8	209.4	219.6	216.9	216.7	217.5	215.4	216.7	212.8	214.1	212.5	213.7	202.5	215.4	218.1	218.9	219.3
1000	224.8	224.4	222.9	213.3	225	225.2	226.3	220.4	221.6	220	210.1	210.6	212.8	211.6	224.9	225.1	220.9	218.5	218.7	218	214	213.7	215.3	213.1	205.3	203.9	207.8	217.9	218.2	218.1	207.4	207.3	207.2	211.5	221.3	218.5	217.2	217.8	209.5	218	213.2	211.1	212.2	215.1	196.3	213	210.6	217.6	218
2000	224.4	225.7	224.7	212.8	224	215.9	223.5		214		213.1	213.2	210.1	212.4	222.2	224.2	214.8	219.7	212.9	211.9	214.3	214.8	215		209	210.8	203.6	198.8	217.8	208.2	208.4			211.2	218	215.4	218.1	204.5	218.2	213.4	213.3		214	215.7	214.3	202.9	207.3	197.7	217.9
[truncated: 7 more columns]

## Sheet: Figure3c
	XPD wild type																				XPD W373A																				XPD W373E
µmol ATP*l-1*min-1	18.0048	17.1376	18.9895	19.5917	18.8706	21.6346	11.8676	15.1663	14.077	22.7011	14.7521	10.0271	16.0284	13.3616	14.4802							18.736	18.7567	22.7867	7.32476	9.30587	8.01032	27.9714	26.5524	25.7333	32	27.9333	28.2381								15.7283	16.3984	15.7525	6.46413	5.39413	3.08603	16.0286	16.1048	16.7905

## Sheet: Figure 3d
	XPD wild type																	XPD W373A																	XPD W373E
relative fluorescence change*min-1	30487.5	37626.7	24033.1	31299.3	31299.3	27762	39592.7	28663.6	22435.7	24356.5	45944.2	45013.1	45306.6	27368.4	24112.6	27663.9		67139	84900.2	64233	39417.3	39417.3	39740.7	76972.5	50178.6	38073.2	50353								29571.7	33899.8	26772.9	15553	15517.4	13815.7	10919.2	7711.81	6580.51	54532.9	47187.7	53965.8	32516.5	33925.9	31157.1
