# Supplementary material for: XPD stalled on cross-linked DNA provides insight into damage verification
Source: Nat Struct Mol Biol. 2024 May 28;31(10):1580–8. doi: 10.1038/s41594-024-01323-5 (PMC11479942; doi:10.1038/s41594-024-01323-5)
Supplement: Supplementary file 4 — Statistical source data. [file 41594_2024_1323_MOESM4_ESM.xlsx]

## Sheet: Figure 5b
core TFIIH XPD wild type	core TFIIH uXPD	core TFIIH suXPD
2731.77	1329.11	7675.26
2518.68	1508.29	6872.45
2809.84	1568.78	8372.71
2937.87	801.932	7528.04
3611.83	1607.13	6738.49
2849.33	1943.26	9864.32
3012.16	1911.84	10310.1
2240.93	1884.65	9461.16
2940.56	2256.77	8898.93
3678.22
3132.04
4568.8
1943.1
1240.67
1617.2
1948.82
1687.51
2338.94
2012.83
2052.55
2800.71
1409.7
1421.93
1737.15
1892.02	943.008	3860.09
1467.51	927.853	3683.61
2351.91	1326.42	4171
	547.968	3706.85
544.506	94.2643	2478.85
1871.71	1069.68	4411.13
1112.78		3197.59
1217.56		2778.68
1287.4		3736.73
1446.11
1704.49
3207.66
1473.13
1316.41
1768.16
882.043
702.976
1274.16
2336.81
2420.43
3896.25
1892.02
1467.51
2351.91

## Sheet: Figure 5c
XPD wild type	XPD wild type + XPG D924A	suXPD	suXPD + XPG D924A	uXPD	uXPD + XPG D924A
26194.8	27758.5	77901.4	11038.6	3081.61	14561
22239.3	26508.5	66379.4	15617.1	4066.24	16185.3
22625.9	29622.6	64410.4	13443.9	4427.47	15794
28663.6	45150.1	65267.1	29496.6	5443	15536.9
22435.7	44540.1	57459.9	26733	7417.98	14722.6
24356.5	49660.5	62418.4	27995.9	4811.44	16107
