# Supplementary material for: XPD stalled on cross-linked DNA provides insight into damage verification
Source: Nat Struct Mol Biol. 2024 May 28;31(10):1580–8. doi: 10.1038/s41594-024-01323-5 (PMC11479942; doi:10.1038/s41594-024-01323-5)
Supplement: Supplementary file 5 — Statistical source data. [file 41594_2024_1323_MOESM5_ESM.xlsx]

## Sheet: Extended Data 4
DNA concentration (nM)	XPD wild type																XPD W373A																XPD W373E																XPD R372A
31.25	11056.6	13241.7	11373.6	10742.1	10742.1	9111.99	18133.7	22307.1	17395.7	17370.5	8481.21	10011	8139.79	12449.1	12890.4	12501.1	13465.9	33807.2	9738.74	16200.1	16200.1	11786.6	48122.8	38389.8	27444.6	34599.5							12374.3	9673.76	10878.5	9154.56	10103.5	8279.38	11377	8557.58	7709.52	11911.4	12967.6	11466.9	8100.56	11633.2	1865.66		1634.5
62.5	19434.7	24779.3	20344.7	19126.7	19126.7	18819.3	31654.3	31091	22068.2	26663.8	18289.1	19186.3	21176.2	22255.1	22165.5	22215.4	31641.5	55161.9	24439.7	30596.9	30596.9	24385.3	67066.1	51733	42999.6	50584.8							22504.1	22741.3	20675	13924.8	12861	14104.1	13230.8	9139.32	7291.91	30459.9	32161.1	28197.3	21900.1	25011.7	2668.16		3146.25
125	27117.1	33149.2	25122.5	27526.8	27526.8	27965.3	35925.7	30866.2	29466.4	26638.2	34311.7	39486.8	36769.8	28380.1	27841.1	27399.5	59619.5	77098.9	43438.9	38907.8	38907.8	38016.1	73033.5	51075.3	41531.8	55675.5							28563.6	34659.8	27442.4	16490.9	13496.9	14430.5	11028.7	9780.63	7970.77	46856.2	37306.5	44377.2	32104.7	32969.1	31851.1		5209.04
250	30487.5	37626.7	24033.1	31299.3	31299.3	27762	39592.7	28663.6	22435.7	24356.5	45944.2	45013.1	45306.6	27368.4	24112.6	27663.9	67139	84900.2	64233	39417.3	39417.3	39740.7	76972.5	50178.6	38073.2	50353							29571.7	33899.8	26772.9	15553	15517.4	13815.7	10919.2	7711.81	6580.51	54532.9	47187.7	53965.8	32516.5	33925.9	31157.1		6941.54
500	26300.5	36382.4	20597.1	28006.5	28006.5	23755.6	40070.5	35379.9	26369.5	19418.5	40904.7	40365.2	35874.1	25106.8	23542.3	21343.7	71447.2	79430	63435.2	38435.2	38435.2	37085	71691.8	51290.2	31898	41673							30052.6	32772.9	24830.2	15663	15382.2	12618	9306.27	5359.78	7325.92	49231.7	46410.2	46526.7	26109.6	29785.6	27880.3		6822.57
[truncated: 27 more columns]
